# Supplementary material for: Optimizing the Removal of Rhodamine B in Aqueous Solutions by Reduced Graphene Oxide-Supported Nanoscale Zerovalent Iron (nZVI/rGO) Using an Artificial Neural Network-Genetic Algorithm (ANN-GA)
Source: Nanomaterials (Basel). 2017 Jun 3;7(6):134. doi: 10.3390/nano7060134 (PMC5485781; doi:10.3390/nano7060134)
Supplement: Supplementary File 1 [file nanomaterials-07-00134-s001.zip]

Archive with 30 entries (29 files):
- 神经网络-遗传算法/
- 神经网络-遗传算法/bp.m
- 神经网络-遗传算法/code.m
- 神经网络-遗传算法/decode.m
- 神经网络-遗传算法/Fitness.m
- 神经网络-遗传算法/InitPop.m
- 神经网络-遗传算法/intercross.asv
- 神经网络-遗传算法/intercross.m
- 神经网络-遗传算法/main.m
- 神经网络-遗传算法/matlab.mat
- 神经网络-遗传算法/Mutate.m
- 神经网络-遗传算法/myfunction.m
- 神经网络-遗传算法/new.fig
- 神经网络-遗传算法/new.mat
- 神经网络-遗传算法/Objfun.m
- 神经网络-遗传算法/old.fig
- 神经网络-遗传算法/old.mat
- 神经网络-遗传算法/output.m
- 神经网络-遗传算法/OutputPath.m
- 神经网络-遗传算法/PathLength.m
- 神经网络-遗传算法/Recombin.m
- 神经网络-遗传算法/Reins.m
- 神经网络-遗传算法/Reverse.m
- 神经网络-遗传算法/Select.m
- 神经网络-遗传算法/Sus.m
- 神经网络-遗传算法/test.m
- 神经网络-遗传算法/数据.txt
- 神经网络-遗传算法/遗传算法数据-2.mat
- 神经网络-遗传算法/遗传算法数据.mat
- 神经网络-遗传算法/遗传算法最优值-图.fig
