# Supplementary material for: Optimizing the Removal of Rhodamine B in Aqueous Solutions by Reduced Graphene Oxide-Supported Nanoscale Zerovalent Iron (nZVI/rGO) Using an Artificial Neural Network-Genetic Algorithm (ANN-GA)
Source: Nanomaterials (Basel). 2017 Jun 3;7(6):134. doi: 10.3390/nano7060134 (PMC5485781; doi:10.3390/nano7060134)
Supplement: Supplementary File 1 [file nanomaterials-07-00134-s001.zip › 神经网络-遗传算法/bp.m]

%%  ÆÁÄ»×¼±¸
clc
clear all
warning off
close all
format long
%% Êý¾Ý×¼±¸
data = load('Êý¾Ý.txt');%µ¼ÈëÊý¾Ý
k=rand(1,size(data,1));
% [m,n]=sort(k);
n = 1:size(data,1);
data_p = data(n(1:24),1:4);%ÑµÁ·ÊäÈë
data_t = data(n(1:24),5);%ÑµÁ·Êä³ö
p = data_p';
t = data_t';
[pn,minp,maxp,tn,mint,maxt] =premnmx(p,t);%¹éÒ»»¯
data_k1 =data(n(25:end),1:4);
k = data_k1';
kn = tramnmx(k,minp,maxp);
for j = 1 : 1
    %% ½¨Á¢Éñ¾­ÍøÂç¼°²ÎÊýÉèÖÃ
    %½¨Á¢ÍøÂç¼°²ÎÊýÉèÖÃ
    for i= 1 : 10
        S1 =i;
        i
        net = newff(minmax(pn),[S1,1],{'tansig','purelin'},'traingdx');%½¨Á¢ÍøÂç%,'traingdx','learngdm'
        inputWeights = net.IW{1,1};
        inputbias = net.b{1};
        layerWeights = net.IW{2,1};
        layerbias = net.b{2};
        net.trainParam.show = 50;
        net.trainParam.lr = 0.1;
        net.trainParam.mc = 0.9;
        net.trainParam.epochs = 2000;
        net.trainParam.goal =1e-5;
        [net,tr] = train(net,pn,tn);%ÑµÁ·ÍøÂç
        nihe =  sim(net,pn);%Ô¤²â
        nihe2 = postmnmx(nihe,mint,maxt);%¹éÒ»»¯
        %% Ô¤²â
        % % load matlab.mat
        s_bp = sim(net,kn);
        s_bp2 = postmnmx(s_bp,mint,maxt);
        error = abs((s_bp2  - data(n(25:end),5)')./data(n(25:end),5)');
        er(j,i) = mse(error) %¾ù·½Îó²îºÍ
    end
    % [m,n] = min(er)
    % plot(er)
    % xlabel('Òþº¬²ãÊýÄ¿')
    % ylabel('¾ù·½Îó²î')
    % grid on
end
err = mean(er)
save matlab
