# Supplementary material for: Optimizing the Removal of Rhodamine B in Aqueous Solutions by Reduced Graphene Oxide-Supported Nanoscale Zerovalent Iron (nZVI/rGO) Using an Artificial Neural Network-Genetic Algorithm (ANN-GA)
Source: Nanomaterials (Basel). 2017 Jun 3;7(6):134. doi: 10.3390/nano7060134 (PMC5485781; doi:10.3390/nano7060134)
Supplement: Supplementary File 1 [file nanomaterials-07-00134-s001.zip › 神经网络-遗传算法/code.m]

function chromx=code(Nv,N_bin)
%±àÂëº¯Êý
chromx=[];

for j=1:Nv
    dec_bin=randi(2^N_bin)-1;        %ÇóµÃÕæÊµ±äÁ¿Öµ¶ÔÓ¦µÄ10½øÖÆ±àÂëÖµ
    bin_cor=dec2bin(dec_bin,N_bin);   %µÚj¸ö²ÎÊý¶ÔÓ¦µÄ¶þ½øÖÆÊý
    
    for k=1:N_bin
        chromx=[chromx str2num(bin_cor(k))];  %2½øÖÆ±àÂë²Ù×÷
    end
end

end
