# Supplementary material for: Optimizing the Removal of Rhodamine B in Aqueous Solutions by Reduced Graphene Oxide-Supported Nanoscale Zerovalent Iron (nZVI/rGO) Using an Artificial Neural Network-Genetic Algorithm (ANN-GA)
Source: Nanomaterials (Basel). 2017 Jun 3;7(6):134. doi: 10.3390/nano7060134 (PMC5485781; doi:10.3390/nano7060134)
Supplement: Supplementary File 1 [file nanomaterials-07-00134-s001.zip › 神经网络-遗传算法/decode.m]

function xdeci=decode(Chromi,Nv,N_bin,bound)
%½âÂë²Ù×÷
temp=zeros(Nv,1);
for j=1:Nv
    for k=1:N_bin
        temp(j)=temp(j)+Chromi(N_bin*(j-1)+k)*2^(N_bin-k);
    end
end

max_bin=2^N_bin;

xdeci=bound(:,1)+temp./max_bin.*(bound(:,2)-bound(:,1));
end
