# Supplementary material for: Optimizing the Removal of Rhodamine B in Aqueous Solutions by Reduced Graphene Oxide-Supported Nanoscale Zerovalent Iron (nZVI/rGO) Using an Artificial Neural Network-Genetic Algorithm (ANN-GA)
Source: Nanomaterials (Basel). 2017 Jun 3;7(6):134. doi: 10.3390/nano7060134 (PMC5485781; doi:10.3390/nano7060134)
Supplement: Supplementary File 1 [file nanomaterials-07-00134-s001.zip › 神经网络-遗传算法/Fitness.m]

function FitnV=Fitness(len)
%%ÊÊÓ¦¶Èº¯Êý
%ÊäÈë£º
%len    ¸öÌå³¤¶È£¨TSP¾àÀë£©
%Êä³ö£º
%FitnV  ¸öÌåµÄÊÊÓ¦¶ÈÖµ
% FitnV=(1-(len-min(len))/(max(len)-min(len)+0.0001)).^2;

% FitnV=(1.1-len/max(len)).^2;
%Çó×î´óÖµ
FitnV=(len/max(len)).^2;
end
