# Supplementary material for: Optimizing the Removal of Rhodamine B in Aqueous Solutions by Reduced Graphene Oxide-Supported Nanoscale Zerovalent Iron (nZVI/rGO) Using an Artificial Neural Network-Genetic Algorithm (ANN-GA)
Source: Nanomaterials (Basel). 2017 Jun 3;7(6):134. doi: 10.3390/nano7060134 (PMC5485781; doi:10.3390/nano7060134)
Supplement: Supplementary File 1 [file nanomaterials-07-00134-s001.zip › 神经网络-遗传算法/intercross.m]

function [a,b]=intercross(a,b)
L=length(a);
r1=randsrc(1,1,[1:L]);
r2=randsrc(1,1,[1:L]);
if r1~=r2
    a0=a;b0=b;
    s=min([r1,r2]);
    e=max([r1,r2]);
    for i=s:e
        temp=a(i);
        a(i)=b(i);
        b(i)=temp;        
    end
end
