# Supplementary material for: Optimizing the Removal of Rhodamine B in Aqueous Solutions by Reduced Graphene Oxide-Supported Nanoscale Zerovalent Iron (nZVI/rGO) Using an Artificial Neural Network-Genetic Algorithm (ANN-GA)
Source: Nanomaterials (Basel). 2017 Jun 3;7(6):134. doi: 10.3390/nano7060134 (PMC5485781; doi:10.3390/nano7060134)
Supplement: Supplementary File 1 [file nanomaterials-07-00134-s001.zip › 神经网络-遗传算法/main.m]

clear
clc
close all
Nv=4;           %±äÁ¿ÊýÄ¿
N_bin=8;       %Ã¿¸ö±äÁ¿±àÂëµÄ¶þ½øÖÆÎ»Êý
NIND=20;        %ÖÖÈºÊýÁ¿
MAXGEN=100;     %×î´óµü´ú´ÎÊý
Pc=0.8;         %½»²æ¸ÅÂÊ
Pm=0.01;        %±àÒë¸ÅÂÊ
GGAP=0.9;       %ÒÅ´«¸ÅÂÊ
bound=[3 5;60 100;25 45;5 35];     %Ô­Êý¾Ý±äÁ¿·¶Î§
% bound=[20 40;5 7;20 60;10 30];     %ÐÂÊý¾Ý±äÁ¿·¶Î§

Chrom=InitPop(NIND,Nv,N_bin);       %³õÊ¼»¯¼°±àÂë

%%ÓÅ»¯
gen=0;
figure;
hold on; box on
xlim([0,MAXGEN])
title('ÓÅ»¯¹ý³Ì')
xlabel('´úÊý')
ylabel('×îÓÅÖµ')
ObjV=Objfun(Chrom,Nv,N_bin,bound);

[preObjV,maxInd]=max(ObjV);  %×î´óÖµ
res=preObjV;
vlast=output(Chrom,Nv,N_bin,bound);
p=vlast(maxInd(1),:);
res_pre=res;
while gen<MAXGEN
    %%¼ÆËãÊÊÓ¦¶È
    ObjV=Objfun(Chrom,Nv,N_bin,bound);
    
    [preObjV,maxInd]=max(ObjV);  %×î´óÖµ
    vlast=output(Chrom,Nv,N_bin,bound);    
    
    if res<preObjV
        res=preObjV;
        p=vlast(maxInd(1),:);
    end
    %fprintf('%d   %1.10f\n',gen,min(ObjV))
    line([gen-1,gen],[res_pre,res]);pause(0.0001)
    res_pre=res;
    
    FitnV=Fitness(ObjV);
    %%Ñ¡Ôñ
    SelCh=Select(Chrom,FitnV,GGAP);
    %%½»²æ
    SelCh=Recombin(SelCh,Pc);
    %%±äÒì
    SelCh=Mutate(SelCh,Pm);
    %%Äæ×ª
    %     SelCh=Reverse(SelCh,D,ObjV);
    %%ÖØÐÂ²åÈë×Ó´úµÄÐÂÖÖÈº
    Chrom=Reins(Chrom,SelCh,ObjV);
    %%¸üÐÂµü´ú´ÎÊý
    gen
    gen=gen+1;
end
%%»­³ö×îÓÅ½âµÄÂ·ÏßÍ¼
% ObjV=Objfun(Chrom,Nv,N_bin,bound);
% [maxObjV,maxInd]=max(ObjV);
% vlast=output(Chrom,Nv,N_bin,bound);
%%Êä³ö×îÓÅ½âµÄÂ·ÏßºÍ¾àÀë
format long
disp('×îÓÅ½â£º')
p
disp(['×îÓÅÄ¿±êº¯ÊýÖµ£º',num2str(res)]);
disp('-------------------------------------------------------------------')
