# Supplementary material for: Optimizing the Removal of Rhodamine B in Aqueous Solutions by Reduced Graphene Oxide-Supported Nanoscale Zerovalent Iron (nZVI/rGO) Using an Artificial Neural Network-Genetic Algorithm (ANN-GA)
Source: Nanomaterials (Basel). 2017 Jun 3;7(6):134. doi: 10.3390/nano7060134 (PMC5485781; doi:10.3390/nano7060134)
Supplement: Supplementary File 1 [file nanomaterials-07-00134-s001.zip › 神经网络-遗传算法/myfunction.m]

function ObjV=myfunction(x)
%% Ä¿±êº¯Êý
load matlab.mat
xn = tramnmx(x',minp,maxp);
s_bp = sim(net,xn);
ObjV= (postmnmx(s_bp,mint,maxt));


end
