# Supplementary material for: Optimizing the Removal of Rhodamine B in Aqueous Solutions by Reduced Graphene Oxide-Supported Nanoscale Zerovalent Iron (nZVI/rGO) Using an Artificial Neural Network-Genetic Algorithm (ANN-GA)
Source: Nanomaterials (Basel). 2017 Jun 3;7(6):134. doi: 10.3390/nano7060134 (PMC5485781; doi:10.3390/nano7060134)
Supplement: Supplementary File 1 [file nanomaterials-07-00134-s001.zip › 神经网络-遗传算法/output.m]

function v=output(Chrom,Nv,N_bin,bound)
%% ÊÊÓ¦¶Èº¯Êý
N=size(Chrom,1);
xdec=zeros(N,Nv);
for i=1:N
    xdec(i,:)=decode(Chrom(i,:),Nv,N_bin,bound); %½âÂë
end
v=xdec;

end
