# Supplementary material for: Optimizing the Removal of Rhodamine B in Aqueous Solutions by Reduced Graphene Oxide-Supported Nanoscale Zerovalent Iron (nZVI/rGO) Using an Artificial Neural Network-Genetic Algorithm (ANN-GA)
Source: Nanomaterials (Basel). 2017 Jun 3;7(6):134. doi: 10.3390/nano7060134 (PMC5485781; doi:10.3390/nano7060134)
Supplement: Supplementary File 1 [file nanomaterials-07-00134-s001.zip › 神经网络-遗传算法/OutputPath.m]

function p=OutputPath(R)
%%Êä³öÂ·Ïßº¯Êý
%ÊäÈë  R  Â·Ïß

R=[R,R(1)];
N=length(R);
p=num2str(R(1));
for i=2:N
    p=[p,'->',num2str(R(i))];
end
disp(p)
end
