# Supplementary material for: Optimizing the Removal of Rhodamine B in Aqueous Solutions by Reduced Graphene Oxide-Supported Nanoscale Zerovalent Iron (nZVI/rGO) Using an Artificial Neural Network-Genetic Algorithm (ANN-GA)
Source: Nanomaterials (Basel). 2017 Jun 3;7(6):134. doi: 10.3390/nano7060134 (PMC5485781; doi:10.3390/nano7060134)
Supplement: Supplementary File 1 [file nanomaterials-07-00134-s001.zip › 神经网络-遗传算法/PathLength.m]

function len=PathLength(D,Chrom)
%%¼ÆËã¸öÌåµÄÂ·Ïß³¤¶È
%ÊäÈë
%D    Á½Á½³ÇÊÐÖ®¼äµÄ¾àÀë
%Chrom ¸öÌåµÄ¹ì¼£
[Ni,NN]=size(D);
[Nn,nn]=size(Chrom);
for j=1:Nn
len(j,1)=D(Chrom(j,Ni),Chrom(j,1));
for i=1:(Ni-1)
len(j,1)=len(j,1)+D(Chrom(j,i),Chrom(j,i+1));
end
end
