# Supplementary material for: Optimizing the Removal of Rhodamine B in Aqueous Solutions by Reduced Graphene Oxide-Supported Nanoscale Zerovalent Iron (nZVI/rGO) Using an Artificial Neural Network-Genetic Algorithm (ANN-GA)
Source: Nanomaterials (Basel). 2017 Jun 3;7(6):134. doi: 10.3390/nano7060134 (PMC5485781; doi:10.3390/nano7060134)
Supplement: Supplementary File 1 [file nanomaterials-07-00134-s001.zip › 神经网络-遗传算法/Recombin.m]

function SelCh=Recombin(SelCh,Pc)
NSel=size(SelCh,1);
for i=1:2:NSel-mod(NSel,2)
    if Pc>=rand
        [SelCh(i,:),SelCh(i+1,:)]=intercross(SelCh(i,:),SelCh(i+1,:));
    end
end
