# Supplementary material for: Optimizing the Removal of Rhodamine B in Aqueous Solutions by Reduced Graphene Oxide-Supported Nanoscale Zerovalent Iron (nZVI/rGO) Using an Artificial Neural Network-Genetic Algorithm (ANN-GA)
Source: Nanomaterials (Basel). 2017 Jun 3;7(6):134. doi: 10.3390/nano7060134 (PMC5485781; doi:10.3390/nano7060134)
Supplement: Supplementary File 1 [file nanomaterials-07-00134-s001.zip › 神经网络-遗传算法/Reins.m]

function Chrom=Reins(Chrom,SelCh,ObjV)
%%ÖØ²åÈë×Ó´úµÄÐÂÖÖÈº
%ÊäÈë£º
%Chrom   ¸¸´úµÄÖÖÈº
%SelCh   ×Ó´úµÄÖÖÈº
%ObjV    ¸¸´úÊÊÓ¦¶È
%Êä³ö£º
%Chrom   ×éºÏ¸¸´úÓë×Ó´úºóµÃµ½µÄÐÂÖÖÈº

NIND=size(Chrom,1);
NSel=size(SelCh,1);
[TobjV,index]=sort(ObjV);
Chrom=[Chrom(index(1:NIND-NSel),:);SelCh];
end
