# Supplementary material for: Optimizing the Removal of Rhodamine B in Aqueous Solutions by Reduced Graphene Oxide-Supported Nanoscale Zerovalent Iron (nZVI/rGO) Using an Artificial Neural Network-Genetic Algorithm (ANN-GA)
Source: Nanomaterials (Basel). 2017 Jun 3;7(6):134. doi: 10.3390/nano7060134 (PMC5485781; doi:10.3390/nano7060134)
Supplement: Supplementary File 1 [file nanomaterials-07-00134-s001.zip › 神经网络-遗传算法/Reverse.m]

function SelCh=Reverse(SelCh,D,ObjV)
[row,col]=size(SelCh);
% ObjV=PathLength(D,SelCh);
SelCh1=SelCh;
for i=1:row
    r1=randsrc(1,1,[1:col]);
    r2=randsrc(1,1,[1:col]);
    mininverse=min([r1 r2]);
    maxinverse=max([r1 r2]);
    SelCh1(i,mininverse:maxinverse)=SelCh1(i,maxinverse:-1:mininverse);
end
ObjV1=PathLength(D,SelCh1);
index=ObjV1<ObjV;
SelCh(index,:)=SelCh1(index,:);
end
