# Supplementary material for: Optimizing the Removal of Rhodamine B in Aqueous Solutions by Reduced Graphene Oxide-Supported Nanoscale Zerovalent Iron (nZVI/rGO) Using an Artificial Neural Network-Genetic Algorithm (ANN-GA)
Source: Nanomaterials (Basel). 2017 Jun 3;7(6):134. doi: 10.3390/nano7060134 (PMC5485781; doi:10.3390/nano7060134)
Supplement: Supplementary File 1 [file nanomaterials-07-00134-s001.zip › 神经网络-遗传算法/Select.m]

function SelCh=Select(Chrom,FitnV,GGAP)
NIND=size(Chrom,1);
NSel=max(floor(NIND*GGAP+ .5),2);
% ChrIx=Sus(FitnV,NSel);
% SelCh=Chrom(ChrIx,:);

Fit_rate=FitnV/sum(FitnV);
rate_cum=cumsum(Fit_rate);
for i=1:NSel
    minx=[];
    minIndex=[];
    rate_cum;
    a=rand;
    b=find(rate_cum>=a);
    [minx,minIndex]=find(rate_cum>=a);
    SelCh(i,:)=Chrom(minIndex(1),:);
    
    Chrom(minIndex(1),:)=[];
    FitnV(minIndex(1))=[];
    Fit_rate=FitnV/sum(FitnV);
    rate_cum=cumsum(Fit_rate);
end

end
