# Supplementary material for: Optimizing the Removal of Rhodamine B in Aqueous Solutions by Reduced Graphene Oxide-Supported Nanoscale Zerovalent Iron (nZVI/rGO) Using an Artificial Neural Network-Genetic Algorithm (ANN-GA)
Source: Nanomaterials (Basel). 2017 Jun 3;7(6):134. doi: 10.3390/nano7060134 (PMC5485781; doi:10.3390/nano7060134)
Supplement: Supplementary File 1 [file nanomaterials-07-00134-s001.zip › 神经网络-遗传算法/Sus.m]

function NewChrIx=Sus(FitnV,Nsel)
[Nind,ans]=size(FitnV);
cumfit=cumsum(FitnV)
trials=cumfit(Nind)/Nsel*(rand+(0:Nsel-1)')
Mf=cumfit(:,ones(1,Nsel));
Mt=trials(:,ones(1,Nind))';
[NewChrIx,ans]=find(Mt<Mf&[zeros(1,Nsel);Mf(1:Nind-1,:)]<=Mt);
size(NewChrIx)
[ans,shuf]=sort(rand(Nsel,1));
NewChrIx=NewChrIx(shuf);
end
