# Supplementary material for: Optimizing the Removal of Rhodamine B in Aqueous Solutions by Reduced Graphene Oxide-Supported Nanoscale Zerovalent Iron (nZVI/rGO) Using an Artificial Neural Network-Genetic Algorithm (ANN-GA)
Source: Nanomaterials (Basel). 2017 Jun 3;7(6):134. doi: 10.3390/nano7060134 (PMC5485781; doi:10.3390/nano7060134)
Supplement: Supplementary File 1 [file nanomaterials-07-00134-s001.zip › 神经网络-遗传算法/数据.txt]

3	80	35	5	76.46
4	100	35	5	54.6
4	80	35	20	59.52
5	100	35	20	44.82
5	80	25	20	63.64
4	60	25	20	80.52
5	80	35	5	63.58
3	100	35	20	66.19
3	80	45	20	73.68
4	80	35	20	60.01
4	80	35	20	59.79
5	80	35	35	62.76
4	60	45	20	74.07
5	80	45	20	62.82
4	80	35	20	59.79
4	80	25	5	72.3
4	80	25	35	70
4	60	35	5	78.89
4	60	35	35	80.07
4	100	35	35	51.49
3	60	35	20	81.11
4	80	45	35	67.77
4	80	35	20	59.37
4	100	45	20	52.84
5	60	35	20	78.2
4	100	25	20	51.8
3	80	25	20	79.68
3	80	35	35	72.62
4	80	45	5	70.23
